# Supplementary material for: New Evidence for the Bronze Age Zooarchaeology in the Inland Area of the Iberian Peninsula through the Analysis of Pista de Motos (Villaverde Bajo, Madrid)
Source: Animals (Basel). 2024 Jan 26;14(3):413. doi: 10.3390/ani14030413 (PMC10854931; doi:10.3390/ani14030413)
Supplement: Supplementary file 1 [file animals-14-00413-s001.zip]

Archive with 1 entries (1 files):
- animals-2802754-supplementary.pdf
